# Supplementary material for: Diagnosing Vitreoretinal Lymphomas—An Analysis of the Sensitivity of Existing Tools
Source: Cancers (Basel). 2022 Jan 25;14(3):598. doi: 10.3390/cancers14030598 (PMC8833443; doi:10.3390/cancers14030598)
Supplement: Supplementary file 1 [file cancers-14-00598-s001.zip]

Archive with 1 entries (1 files):
- cancers-1532277-supplementary.pdf
